# Supplementary material for: Adenovirus-mediated expression of orphan nuclear receptor NR4A2 targeting hepatic stellate cell attenuates liver fibrosis in rats
Source: Sci Rep. 2016 Sep 20;6:33593. doi: 10.1038/srep33593 (PMC5028713; doi:10.1038/srep33593)
Supplement: Supplementary Dataset 2 [file srep33593-s2.xlsx]

## Sheet: Sheet1
Well	Sample Name	Target Name	Task	Reporter	Quencher	RQ	RQ Min	RQ Max	Cт	Cт Mean	Cт SD	ΔCт	ΔCт Mean	ΔCт SE	HK Control ΔCт Mean	HK Control ΔCт SE	ΔΔCт	Automatic Ct Threshold	Ct Threshold	Automatic Baseline
A1	Sample 1	Target 1	UNKNOWN	SYBR	None				Undetermined	34.8342	2.21544							TRUE	385.154	TRUE
A2	Sample 2	Target 1	UNKNOWN	SYBR	None				35.9606	35.1251	1.46845							TRUE	385.154	TRUE
A3	Sample 3	Target 1	UNKNOWN	SYBR	None				37.05	36.0194	0.865051							TRUE	385.154	TRUE
A4	Sample 4	Target 1	UNKNOWN	SYBR	None				34.7395	34.9026	1.3145							TRUE	385.154	TRUE
A5	Sample 5	Target 1	UNKNOWN	SYBR	None				34.6918	34.7578	0.875381							TRUE	385.154	TRUE
A6	Sample 6	Target 3	UNKNOWN	SYBR	None				22.753	22.4903	0.270967							TRUE	8317.18	TRUE
A7	Sample 7	Target 3	UNKNOWN	SYBR	None				25.2703	25.2103	0.114552							TRUE	8317.18	TRUE
A8	Sample 8	Target 3	UNKNOWN	SYBR	None				31.5359	31.7556	0.205078							TRUE	8317.18	TRUE
A9	Sample 9	Target 3	UNKNOWN	SYBR	None				27.4396	27.4048	0.214198							TRUE	8317.18	TRUE
A10	Sample 10	Target 3	UNKNOWN	SYBR	None				28.8386	28.6882	0.14822							TRUE	8317.18	TRUE
A11	Sample 6	Target 4	UNKNOWN	SYBR	None				34.8766	34.7059	1.37831							TRUE	199.566	TRUE
A12	Sample 7	Target 4	UNKNOWN	SYBR	None				36.475	35.0768	1.68945							TRUE	199.566	TRUE
B1	Sample 1	Target 1	UNKNOWN	SYBR	None				31.9633	34.8342	2.21544							TRUE	385.154	TRUE
B2	Sample 2	Target 1	UNKNOWN	SYBR	None				33.4298	35.1251	1.46845							TRUE	385.154	TRUE
B3	Sample 3	Target 1	UNKNOWN	SYBR	None				35.6217	36.0194	0.865051							TRUE	385.154	TRUE
B4	Sample 4	Target 1	UNKNOWN	SYBR	None				35.8244	34.9026	1.3145							TRUE	385.154	TRUE
B5	Sample 5	Target 1	UNKNOWN	SYBR	None				36.0259	34.7578	0.875381							TRUE	385.154	TRUE
B6	Sample 6	Target 3	UNKNOWN	SYBR	None				22.2118	22.4903	0.270967							TRUE	8317.18	TRUE
B7	Sample 7	Target 3	UNKNOWN	SYBR	None				25.2823	25.2103	0.114552							TRUE	8317.18	TRUE
B8	Sample 8	Target 3	UNKNOWN	SYBR	None				31.7889	31.7556	0.205078							TRUE	8317.18	TRUE
B9	Sample 9	Target 3	UNKNOWN	SYBR	None				27.5995	27.4048	0.214198							TRUE	8317.18	TRUE
B10	Sample 10	Target 3	UNKNOWN	SYBR	None				28.5423	28.6882	0.14822							TRUE	8317.18	TRUE
B11	Sample 6	Target 4	UNKNOWN	SYBR	None				33.0008	34.7059	1.37831							TRUE	199.566	TRUE
B12	Sample 7	Target 4	UNKNOWN	SYBR	None				36.2331	35.0768	1.68945							TRUE	199.566	TRUE
C1	Sample 1	Target 1	UNKNOWN	SYBR	None				33.055	34.8342	2.21544							TRUE	385.154	TRUE
C2	Sample 2	Target 1	UNKNOWN	SYBR	None				35.669	35.1251	1.46845							TRUE	385.154	TRUE
C3	Sample 3	Target 1	UNKNOWN	SYBR	None				36.952	36.0194	0.865051							TRUE	385.154	TRUE
C4	Sample 4	Target 1	UNKNOWN	SYBR	None				35.1536	34.9026	1.3145							TRUE	385.154	TRUE
C5	Sample 5	Target 1	UNKNOWN	SYBR	None				34.9607	34.7578	0.875381							TRUE	385.154	TRUE
C6	Sample 6	Target 3	UNKNOWN	SYBR	None				22.5062	22.4903	0.270967							TRUE	8317.18	TRUE
C7	Sample 7	Target 3	UNKNOWN	SYBR	None				25.0782	25.2103	0.114552							TRUE	8317.18	TRUE
C8	Sample 8	Target 3	UNKNOWN	SYBR	None				31.942	31.7556	0.205078							TRUE	8317.18	TRUE
C9	Sample 9	Target 3	UNKNOWN	SYBR	None				27.1754	27.4048	0.214198							TRUE	8317.18	TRUE
C10	Sample 10	Target 3	UNKNOWN	SYBR	None				28.6836	28.6882	0.14822							TRUE	8317.18	TRUE
C11	Sample 6	Target 4	UNKNOWN	SYBR	None				36.7592	34.7059	1.37831							TRUE	199.566	TRUE
C12	Sample 7	Target 4	UNKNOWN	SYBR	None				35.2538	35.0768	1.68945							TRUE	199.566	TRUE
D1	Sample 1	Target 1	UNKNOWN	SYBR	None				35.579	34.8342	2.21544							TRUE	385.154	TRUE
D2	Sample 2	Target 1	UNKNOWN	SYBR	None				37.0633	35.1251	1.46845							TRUE	385.154	TRUE
D3	Sample 3	Target 1	UNKNOWN	SYBR	None				35.4881	36.0194	0.865051							TRUE	385.154	TRUE
D4	Sample 4	Target 1	UNKNOWN	SYBR	None				34.97	34.9026	1.3145							TRUE	385.154	TRUE
D5	Sample 5	Target 1	UNKNOWN	SYBR	None				33.2831	34.7578	0.875381							TRUE	385.154	TRUE
D6	Sample 6	Target 4	UNKNOWN	SYBR	None				33.7446	34.7059	1.37831							TRUE	199.566	TRUE
D7	Sample 7	Target 4	UNKNOWN	SYBR	None				35.4422	35.0768	1.68945							TRUE	199.566	TRUE
D8	Sample 8	Target 4	UNKNOWN	SYBR	None				35.9738	34.8782	1.46178							TRUE	199.566	TRUE
D9	Sample 9	Target 4	UNKNOWN	SYBR	None				35.5308	35.6058	1.03949							TRUE	199.566	TRUE
D10	Sample 10	Target 4	UNKNOWN	SYBR	None				36.0288	34.5426	1.69858							TRUE	199.566	TRUE
D11	Sample 8	Target 4	UNKNOWN	SYBR	None				34.8739	34.8782	1.46178							TRUE	199.566	TRUE
D12	Sample 9	Target 4	UNKNOWN	SYBR	None				37.0832	35.6058	1.03949							TRUE	199.566	TRUE
E1	Sample 1	Target 1	UNKNOWN	SYBR	None				36.9382	34.8342	2.21544							TRUE	385.154	TRUE
E2	Sample 2	Target 1	UNKNOWN	SYBR	None				33.3545	35.1251	1.46845							TRUE	385.154	TRUE
E3	Sample 3	Target 1	UNKNOWN	SYBR	None				36.1481	36.0194	0.865051							TRUE	385.154	TRUE
E4	Sample 4	Target 1	UNKNOWN	SYBR	None				36.2502	34.9026	1.3145							TRUE	385.154	TRUE
E5	Sample 5	Target 1	UNKNOWN	SYBR	None				34.8113	34.7578	0.875381							TRUE	385.154	TRUE
E6	Sample 6	Target 4	UNKNOWN	SYBR	None				34.1131	34.7059	1.37831							TRUE	199.566	TRUE
E7	Sample 7	Target 4	UNKNOWN	SYBR	None				35.2633	35.0768	1.68945							TRUE	199.566	TRUE
E8	Sample 8	Target 4	UNKNOWN	SYBR	None				35.4104	34.8782	1.46178							TRUE	199.566	TRUE
E9	Sample 9	Target 4	UNKNOWN	SYBR	None				35.3443	35.6058	1.03949							TRUE	199.566	TRUE
E10	Sample 10	Target 4	UNKNOWN	SYBR	None				34.8921	34.5426	1.69858							TRUE	199.566	TRUE
E11	Sample 8	Target 4	UNKNOWN	SYBR	None				33.7953	34.8782	1.46178							TRUE	199.566	TRUE
E12	Sample 9	Target 4	UNKNOWN	SYBR	None				34.4367	35.6058	1.03949							TRUE	199.566	TRUE
F1	Sample 1	Target 1	UNKNOWN	SYBR	None				36.6353	34.8342	2.21544							TRUE	385.154	TRUE
F2	Sample 2	Target 1	UNKNOWN	SYBR	None				35.2736	35.1251	1.46845							TRUE	385.154	TRUE
F3	Sample 3	Target 1	UNKNOWN	SYBR	None				34.8563	36.0194	0.865051							TRUE	385.154	TRUE
F4	Sample 4	Target 1	UNKNOWN	SYBR	None				32.4778	34.9026	1.3145							TRUE	385.154	TRUE
F5	Sample 5	Target 1	UNKNOWN	SYBR	None				34.7738	34.7578	0.875381							TRUE	385.154	TRUE
F6	Sample 6	Target 4	UNKNOWN	SYBR	None				35.7408	34.7059	1.37831							TRUE	199.566	TRUE
F7	Sample 7	Target 4	UNKNOWN	SYBR	None				31.7936	35.0768	1.68945							TRUE	199.566	TRUE
F8	Sample 8	Target 4	UNKNOWN	SYBR	None				32.6227	34.8782	1.46178							TRUE	199.566	TRUE
F9	Sample 9	Target 4	UNKNOWN	SYBR	None				34.6767	35.6058	1.03949							TRUE	199.566	TRUE
F10	Sample 10	Target 4	UNKNOWN	SYBR	None				34.6521	34.5426	1.69858							TRUE	199.566	TRUE
F11	Sample 8	Target 4	UNKNOWN	SYBR	None				36.593	34.8782	1.46178							TRUE	199.566	TRUE
F12	Sample 9	Target 4	UNKNOWN	SYBR	None				36.5629	35.6058	1.03949							TRUE	199.566	TRUE
G1	Sample 1	Target 2	UNKNOWN	SYBR	None	1	0.171023	5.84715	13.6749	13.7007	0.0364459		-21.1335	0.991112			0	TRUE	6454.8	TRUE
G2	Sample 2	Target 2	UNKNOWN	SYBR	None	0.869366	0.314477	2.40335	14.1866	14.1937	0.00999588		-20.9315	0.599535			0.201965	TRUE	6454.8	TRUE
G3	Sample 3	Target 2	UNKNOWN	SYBR	None	1.38375	0.736213	2.60084	14.3002	14.4173	0.165576		-21.602	0.372057			-0.468587	TRUE	6454.8	TRUE
G4	Sample 4	Target 2	UNKNOWN	SYBR	None	0.649486	0.245202	1.72034	14.5964	14.3918	0.289374		-20.5108	0.574327			0.622631	TRUE	6454.8	TRUE
G5	Sample 5	Target 2	UNKNOWN	SYBR	None	0.444426	0.23229	0.85029	14.6579	14.7943	0.192938		-19.9635	0.382528			1.16999	TRUE	6454.8	TRUE
G6	Sample 6	Target 5	UNKNOWN	SYBR	None				15.363	15.3372	0.0364297							TRUE	6895.71	TRUE
G7	Sample 7	Target 5	UNKNOWN	SYBR	None				16.4582	16.6961	0.336384							TRUE	6895.71	TRUE
G8	Sample 8	Target 5	UNKNOWN	SYBR	None				22.1175	22.0256	0.129962							TRUE	6895.71	TRUE
G9	Sample 9	Target 5	UNKNOWN	SYBR	None				19.6032	19.5997	0.00496321							TRUE	6895.71	TRUE
G10	Sample 10	Target 5	UNKNOWN	SYBR	None				19.8042	19.6726	0.186166							TRUE	6895.71	TRUE
G11	Sample 10	Target 4	UNKNOWN	SYBR	None				34.1469	34.5426	1.69858							TRUE	199.566	TRUE
G12	Sample 10	Target 4	UNKNOWN	SYBR	None				35.3705	34.5426	1.69858							TRUE	199.566	TRUE
H1	Sample 1	Target 2	UNKNOWN	SYBR	None	1	0.171023	5.84715	13.7265	13.7007	0.0364459		-21.1335	0.991112			0	TRUE	6454.8	TRUE
H2	Sample 2	Target 2	UNKNOWN	SYBR	None	0.869366	0.314477	2.40335	14.2007	14.1937	0.00999588		-20.9315	0.599535			0.201965	TRUE	6454.8	TRUE
H3	Sample 3	Target 2	UNKNOWN	SYBR	None	1.38375	0.736213	2.60084	14.5344	14.4173	0.165576		-21.602	0.372057			-0.468587	TRUE	6454.8	TRUE
H4	Sample 4	Target 2	UNKNOWN	SYBR	None	0.649486	0.245202	1.72034	14.1871	14.3918	0.289374		-20.5108	0.574327			0.622631	TRUE	6454.8	TRUE
H5	Sample 5	Target 2	UNKNOWN	SYBR	None	0.444426	0.23229	0.85029	14.9307	14.7943	0.192938		-19.9635	0.382528			1.16999	TRUE	6454.8	TRUE
H6	Sample 6	Target 5	UNKNOWN	SYBR	None				15.3115	15.3372	0.0364297							TRUE	6895.71	TRUE
H7	Sample 7	Target 5	UNKNOWN	SYBR	None				16.9339	16.6961	0.336384							TRUE	6895.71	TRUE
H8	Sample 8	Target 5	UNKNOWN	SYBR	None				21.9337	22.0256	0.129962							TRUE	6895.71	TRUE
H9	Sample 9	Target 5	UNKNOWN	SYBR	None				19.5962	19.5997	0.00496321							TRUE	6895.71	TRUE
H10	Sample 10	Target 5	UNKNOWN	SYBR	None				19.5409	19.6726	0.186166							TRUE	6895.71	TRUE
H11	Sample 10	Target 4	UNKNOWN	SYBR	None				35.7306	34.5426	1.69858							TRUE	199.566	TRUE
H12	Sample 10	Target 4	UNKNOWN	SYBR	None				30.9768	34.5426	1.69858							TRUE	199.566	TRUE

## Sheet: Sheet2
A1	Sample 1	a2	UNKNOWN	SYBR	None	228.089	183.652	283.279	20.3679	20.1477	0.191386		4.21957	0.112599			-7.83345	TRUE	8848.44	TRUE
A2	Sample 1	a2	UNKNOWN	SYBR	None	228.089	183.652	283.279	20.0219	20.1477	0.191386		4.21957	0.112599			-7.83345	TRUE	8848.44	TRUE
A3	Sample 1	a2	UNKNOWN	SYBR	None	228.089	183.652	283.279	20.0532	20.1477	0.191386		4.21957	0.112599			-7.83345	TRUE	8848.44	TRUE
A4	Sample 2	a2	UNKNOWN	SYBR	None	1.33015	1.15371	1.53358	27.1941	27.2576	0.12612		11.6414	0.0739488			-0.41159	TRUE	8848.44	TRUE
A5	Sample 2	a2	UNKNOWN	SYBR	None	1.33015	1.15371	1.53358	27.1759	27.2576	0.12612		11.6414	0.0739488			-0.41159	TRUE	8848.44	TRUE
A6	Sample 2	a2	UNKNOWN	SYBR	None	1.33015	1.15371	1.53358	27.4029	27.2576	0.12612		11.6414	0.0739488			-0.41159	TRUE	8848.44	TRUE
A7	Sample 3	a2	UNKNOWN	SYBR	None	1.40762	1.24489	1.59163	27.2556	27.1916	0.0912737		11.5598	0.0638386			-0.493261	TRUE	8848.44	TRUE
A8	Sample 3	a2	UNKNOWN	SYBR	None	1.40762	1.24489	1.59163	27.0871	27.1916	0.0912737		11.5598	0.0638386			-0.493261	TRUE	8848.44	TRUE
A9	Sample 3	a2	UNKNOWN	SYBR	None	1.40762	1.24489	1.59163	27.232	27.1916	0.0912737		11.5598	0.0638386			-0.493261	TRUE	8848.44	TRUE
A10	Sample 4	a2	UNKNOWN	SYBR	None	1.1472	0.864767	1.52188	27.9252	27.6383	0.248886		11.8549	0.146854			-0.198118	TRUE	8848.44	TRUE
A11	Sample 4	a2	UNKNOWN	SYBR	None	1.1472	0.864767	1.52188	27.4813	27.6383	0.248886		11.8549	0.146854			-0.198118	TRUE	8848.44	TRUE
A12	Sample 4	a2	UNKNOWN	SYBR	None	1.1472	0.864767	1.52188	27.5082	27.6383	0.248886		11.8549	0.146854			-0.198118	TRUE	8848.44	TRUE
B1	Sample 1	sma	UNKNOWN	SYBR	None	0.365785	0.220745	0.606121	29.1405	28.6221	0.452985		12.694	0.262426			1.45093	TRUE	7935.65	TRUE
B2	Sample 1	sma	UNKNOWN	SYBR	None	0.365785	0.220745	0.606121	28.4235	28.6221	0.452985		12.694	0.262426			1.45093	TRUE	7935.65	TRUE
B3	Sample 1	sma	UNKNOWN	SYBR	None	0.365785	0.220745	0.606121	28.3023	28.6221	0.452985		12.694	0.262426			1.45093	TRUE	7935.65	TRUE
B4	Sample 2	sma	UNKNOWN	SYBR	None	1.31155	0.836528	2.05631	26.9341	26.468	0.404119		10.8518	0.233675			-0.391271	TRUE	7935.65	TRUE
B5	Sample 2	sma	UNKNOWN	SYBR	None	1.31155	0.836528	2.05631	26.254	26.468	0.404119		10.8518	0.233675			-0.391271	TRUE	7935.65	TRUE
B6	Sample 2	sma	UNKNOWN	SYBR	None	1.31155	0.836528	2.05631	26.2158	26.468	0.404119		10.8518	0.233675			-0.391271	TRUE	7935.65	TRUE
B7	Sample 3	sma	UNKNOWN	SYBR	None	0.702051	0.479556	1.02777	27.1594	27.3852	0.337308		11.7534	0.19805			0.510353	TRUE	7935.65	TRUE
B8	Sample 3	sma	UNKNOWN	SYBR	None	0.702051	0.479556	1.02777	27.773	27.3852	0.337308		11.7534	0.19805			0.510353	TRUE	7935.65	TRUE
B9	Sample 3	sma	UNKNOWN	SYBR	None	0.702051	0.479556	1.02777	27.2233	27.3852	0.337308		11.7534	0.19805			0.510353	TRUE	7935.65	TRUE
B10	Sample 4	sma	UNKNOWN	SYBR	None	0.435654	0.264526	0.717491	27.7586	28.2252	0.445946		12.4418	0.259244			1.19874	TRUE	7935.65	TRUE
B11	Sample 4	sma	UNKNOWN	SYBR	None	0.435654	0.264526	0.717491	28.6471	28.2252	0.445946		12.4418	0.259244			1.19874	TRUE	7935.65	TRUE
B12	Sample 4	sma	UNKNOWN	SYBR	None	0.435654	0.264526	0.717491	28.2698	28.2252	0.445946		12.4418	0.259244			1.19874	TRUE	7935.65	TRUE
C1	Sample 1	cadherin	UNKNOWN	SYBR	None	0.571608	0.47348	0.690072	28.2487	28.1094	0.165308		12.1813	0.0978665			0.806903	TRUE	8505.87	TRUE
C2	Sample 1	cadherin	UNKNOWN	SYBR	None	0.571608	0.47348	0.690072	27.9267	28.1094	0.165308		12.1813	0.0978665			0.806903	TRUE	8505.87	TRUE
C3	Sample 1	cadherin	UNKNOWN	SYBR	None	0.571608	0.47348	0.690072	28.1528	28.1094	0.165308		12.1813	0.0978665			0.806903	TRUE	8505.87	TRUE
C4	Sample 2	cadherin	UNKNOWN	SYBR	None	0.851419	0.721991	1.00405	27.383	27.2226	0.146713		11.6065	0.0856807			0.232059	TRUE	8505.87	TRUE
C5	Sample 2	cadherin	UNKNOWN	SYBR	None	0.851419	0.721991	1.00405	27.0951	27.2226	0.146713		11.6065	0.0856807			0.232059	TRUE	8505.87	TRUE
C6	Sample 2	cadherin	UNKNOWN	SYBR	None	0.851419	0.721991	1.00405	27.1899	27.2226	0.146713		11.6065	0.0856807			0.232059	TRUE	8505.87	TRUE
C7	Sample 3	cadherin	UNKNOWN	SYBR	None	0.817899	0.734858	0.910323	27.2955	27.2962	0.0734114		11.6644	0.0556311			0.290006	TRUE	8505.87	TRUE
C8	Sample 3	cadherin	UNKNOWN	SYBR	None	0.817899	0.734858	0.910323	27.2231	27.2962	0.0734114		11.6644	0.0556311			0.290006	TRUE	8505.87	TRUE
C9	Sample 3	cadherin	UNKNOWN	SYBR	None	0.817899	0.734858	0.910323	27.37	27.2962	0.0734114		11.6644	0.0556311			0.290006	TRUE	8505.87	TRUE
C10	Sample 4	cadherin	UNKNOWN	SYBR	None	1.16435	1.02103	1.3278	27.0427	26.9382	0.10593		11.1549	0.068254			-0.21953	TRUE	8505.87	TRUE
C11	Sample 4	cadherin	UNKNOWN	SYBR	None	1.16435	1.02103	1.3278	26.8309	26.9382	0.10593		11.1549	0.068254			-0.21953	TRUE	8505.87	TRUE
C12	Sample 4	cadherin	UNKNOWN	SYBR	None	1.16435	1.02103	1.3278	26.9412	26.9382	0.10593		11.1549	0.068254			-0.21953	TRUE	8505.87	TRUE
D1	Sample 1	snail	UNKNOWN	SYBR	None	1.43569	0.871648	2.36472	26.1921	25.6832	0.447547		9.75512	0.259298			-0.521743	TRUE	6901.57	TRUE
D2	Sample 1	snail	UNKNOWN	SYBR	None	1.43569	0.871648	2.36472	25.5067	25.6832	0.447547		9.75512	0.259298			-0.521743	TRUE	6901.57	TRUE
D3	Sample 1	snail	UNKNOWN	SYBR	None	1.43569	0.871648	2.36472	25.3508	25.6832	0.447547		9.75512	0.259298			-0.521743	TRUE	6901.57	TRUE
D4	Sample 2	snail	UNKNOWN	SYBR	None	1.63559	0.763144	3.50542	25.9673	25.1832	0.68572		9.56706	0.39611			-0.709807	TRUE	6901.57	TRUE
D5	Sample 2	snail	UNKNOWN	SYBR	None	1.63559	0.763144	3.50542	24.8871	25.1832	0.68572		9.56706	0.39611			-0.709807	TRUE	6901.57	TRUE
D6	Sample 2	snail	UNKNOWN	SYBR	None	1.63559	0.763144	3.50542	24.6954	25.1832	0.68572		9.56706	0.39611			-0.709807	TRUE	6901.57	TRUE
D7	Sample 3	snail	UNKNOWN	SYBR	None	0.98172	0.520733	1.8508	26.4537	25.9353	0.567243		10.3035	0.329474			0.0266171	TRUE	6901.57	TRUE
D8	Sample 3	snail	UNKNOWN	SYBR	None	0.98172	0.520733	1.8508	25.3294	25.9353	0.567243		10.3035	0.329474			0.0266171	TRUE	6901.57	TRUE
D9	Sample 3	snail	UNKNOWN	SYBR	None	0.98172	0.520733	1.8508	26.0228	25.9353	0.567243		10.3035	0.329474			0.0266171	TRUE	6901.57	TRUE
D10	Sample 4	snail	UNKNOWN	SYBR	None	0.817469	0.498195	1.34135	26.5074	26.351	0.442602		10.5676	0.257327			0.290763	TRUE	6901.57	TRUE
D11	Sample 4	snail	UNKNOWN	SYBR	None	0.817469	0.498195	1.34135	25.8514	26.351	0.442602		10.5676	0.257327			0.290763	TRUE	6901.57	TRUE
D12	Sample 4	snail	UNKNOWN	SYBR	None	0.817469	0.498195	1.34135	26.6941	26.351	0.442602		10.5676	0.257327			0.290763	TRUE	6901.57	TRUE
E1	Sample 1	timp-1	UNKNOWN	SYBR	None	1.07848	0.999317	1.16391	14.8265	14.8924	0.0574507		-1.03568	0.039613			-0.108998	TRUE	9537.68	TRUE
E2	Sample 1	timp-1	UNKNOWN	SYBR	None	1.07848	0.999317	1.16391	14.9315	14.8924	0.0574507		-1.03568	0.039613			-0.108998	TRUE	9537.68	TRUE
E3	Sample 1	timp-1	UNKNOWN	SYBR	None	1.07848	0.999317	1.16391	14.9193	14.8924	0.0574507		-1.03568	0.039613			-0.108998	TRUE	9537.68	TRUE
E4	Sample 2	timp-1	UNKNOWN	SYBR	None	1.02494	0.973888	1.07867	14.6838	14.654	0.0401973		-0.962221	0.0265504			-0.0355431	TRUE	9537.68	TRUE
E5	Sample 2	timp-1	UNKNOWN	SYBR	None	1.02494	0.973888	1.07867	14.6083	14.654	0.0401973		-0.962221	0.0265504			-0.0355431	TRUE	9537.68	TRUE
E6	Sample 2	timp-1	UNKNOWN	SYBR	None	1.02494	0.973888	1.07867	14.6698	14.654	0.0401973		-0.962221	0.0265504			-0.0355431	TRUE	9537.68	TRUE
E7	Sample 3	timp-1	UNKNOWN	SYBR	None	1.37149	1.2267	1.53338	14.3218	14.2494	0.078666		-1.38242	0.0579757			-0.455745	TRUE	9537.68	TRUE
E8	Sample 3	timp-1	UNKNOWN	SYBR	None	1.37149	1.2267	1.53338	14.2606	14.2494	0.078666		-1.38242	0.0579757			-0.455745	TRUE	9537.68	TRUE
E9	Sample 3	timp-1	UNKNOWN	SYBR	None	1.37149	1.2267	1.53338	14.1657	14.2494	0.078666		-1.38242	0.0579757			-0.455745	TRUE	9537.68	TRUE
E10	Sample 4	timp-1	UNKNOWN	SYBR	None	1.44184	1.35029	1.53959	14.3033	14.3288	0.0270403		-1.45459	0.0340871			-0.527907	TRUE	9537.68	TRUE
E11	Sample 4	timp-1	UNKNOWN	SYBR	None	1.44184	1.35029	1.53959	14.3572	14.3288	0.0270403		-1.45459	0.0340871			-0.527907	TRUE	9537.68	TRUE
E12	Sample 4	timp-1	UNKNOWN	SYBR	None	1.44184	1.35029	1.53959	14.3258	14.3288	0.0270403		-1.45459	0.0340871			-0.527907	TRUE	9537.68	TRUE
F1	Sample 1	actin	UNKNOWN	SYBR	None				15.887	15.9281	0.0375097							TRUE	7513.22	TRUE
F2	Sample 1	actin	UNKNOWN	SYBR	None				15.937	15.9281	0.0375097							TRUE	7513.22	TRUE
F3	Sample 1	actin	UNKNOWN	SYBR	None				15.9604	15.9281	0.0375097							TRUE	7513.22	TRUE
F4	Sample 2	actin	UNKNOWN	SYBR	None				15.5906	15.6162	0.0223371							TRUE	7513.22	TRUE
F5	Sample 2	actin	UNKNOWN	SYBR	None				15.6259	15.6162	0.0223371							TRUE	7513.22	TRUE
F6	Sample 2	actin	UNKNOWN	SYBR	None				15.632	15.6162	0.0223371							TRUE	7513.22	TRUE
F7	Sample 3	actin	UNKNOWN	SYBR	None				15.6521	15.6318	0.0624116							TRUE	7513.22	TRUE
F8	Sample 3	actin	UNKNOWN	SYBR	None				15.6815	15.6318	0.0624116							TRUE	7513.22	TRUE
F9	Sample 3	actin	UNKNOWN	SYBR	None				15.5618	15.6318	0.0624116							TRUE	7513.22	TRUE
F10	Sample 4	actin	UNKNOWN	SYBR	None				15.7269	15.7834	0.0524844							TRUE	7513.22	TRUE
F11	Sample 4	actin	UNKNOWN	SYBR	None				15.7924	15.7834	0.0524844							TRUE	7513.22	TRUE
F12	Sample 4	actin	UNKNOWN	SYBR	None				15.8308	15.7834	0.0524844							TRUE	7513.22	TRUE
G1	Sample 5	a2	UNKNOWN	SYBR	None	1	0.861779	1.16039	27.5159	27.6695	0.133647		12.053	0.0772969			0	TRUE	8848.44	TRUE
G2	Sample 5	a2	UNKNOWN	SYBR	None	1	0.861779	1.16039	27.7333	27.6695	0.133647		12.053	0.0772969			0	TRUE	8848.44	TRUE
G3	Sample 5	a2	UNKNOWN	SYBR	None	1	0.861779	1.16039	27.7592	27.6695	0.133647		12.053	0.0772969			0	TRUE	8848.44	TRUE
G4	Sample 5	sma	UNKNOWN	SYBR	None	1	0.944146	1.05916	26.8761	26.8595	0.0511146		11.2431	0.029865			0	TRUE	7935.65	TRUE
G5	Sample 5	sma	UNKNOWN	SYBR	None	1	0.944146	1.05916	26.8022	26.8595	0.0511146		11.2431	0.029865			0	TRUE	7935.65	TRUE
G6	Sample 5	sma	UNKNOWN	SYBR	None	1	0.944146	1.05916	26.9003	26.8595	0.0511146		11.2431	0.029865			0	TRUE	7935.65	TRUE
G7	Sample 5	cadherin	UNKNOWN	SYBR	None	1	0.900871	1.11004	26.9162	26.9908	0.0936189		11.3744	0.054245			0	TRUE	8505.87	TRUE
G8	Sample 5	cadherin	UNKNOWN	SYBR	None	1	0.900871	1.11004	26.9604	26.9908	0.0936189		11.3744	0.054245			0	TRUE	8505.87	TRUE
G9	Sample 5	cadherin	UNKNOWN	SYBR	None	1	0.900871	1.11004	27.0959	26.9908	0.0936189		11.3744	0.054245			0	TRUE	8505.87	TRUE
G10	Sample 5	snail	UNKNOWN	SYBR	None	1	0.770132	1.29848	25.7292	25.8933	0.234942		10.2769	0.135721			0	TRUE	6901.57	TRUE
G11	Sample 5	snail	UNKNOWN	SYBR	None	1	0.770132	1.29848	25.7883	25.8933	0.234942		10.2769	0.135721			0	TRUE	6901.57	TRUE
G12	Sample 5	snail	UNKNOWN	SYBR	None	1	0.770132	1.29848	26.1624	25.8933	0.234942		10.2769	0.135721			0	TRUE	6901.57	TRUE
H1	Sample 5	timp-1	UNKNOWN	SYBR	None	1	0.927587	1.07807	14.7208	14.6898	0.0671851		-0.926678	0.0390593			0	TRUE	9537.68	TRUE
H2	Sample 5	timp-1	UNKNOWN	SYBR	None	1	0.927587	1.07807	14.7358	14.6898	0.0671851		-0.926678	0.0390593			0	TRUE	9537.68	TRUE
H3	Sample 5	timp-1	UNKNOWN	SYBR	None	1	0.927587	1.07807	14.6127	14.6898	0.0671851		-0.926678	0.0390593			0	TRUE	9537.68	TRUE
H4	Sample 5	actin	UNKNOWN	SYBR	None				15.6118	15.6164	0.00794052							TRUE	7513.22	TRUE
H5	Sample 5	actin	UNKNOWN	SYBR	None				15.6119	15.6164	0.00794052							TRUE	7513.22	TRUE
H6	Sample 5	actin	UNKNOWN	SYBR	None				15.6256	15.6164	0.00794052							TRUE	7513.22	TRUE
